# Supplementary material for: Comparative Analysis of Codon Bias in the Chloroplast Genomes of Theaceae Species
Source: Front Genet. 2022 Mar 10;13:824610. doi: 10.3389/fgene.2022.824610 (PMC8961065; doi:10.3389/fgene.2022.824610)
Supplement: Supplementary file 2 [file Table1.XLSX]

## Sheet: 最终
Supplementary Table 1 The RFSC values of the chloroplast genomes in 40 Theaceae species.
Camellia amplexicaulis	Camellia anlungensis	Camellia azalea	Camellia brevistyla	Camellia chekiangoleosa	Camellia crapnelliana	Camellia cuspidata	Camellia danzaiensis	Camellia fascicularis	Camellia fraterna	Camellia gauchowensis	Camellia grandibracteata	Camellia granthamiana	Camellia gymnogyna	Camellia impressinervis	Camellia japonica S288C	Camellia kissii	Camellia leptophylla	Camellia nitidissima	Camellia nitidissima	Camellia perpetua	Camellia petelotii	Camellia pitardii	Camellia ptilophylla	Camellia pubicosta	Camellia pubipetala	Camellia renshanxiangiae	Camellia reticulata	Camellia rhytidophylla	Camellia sasanqua	Camellia sinensis var. sinensis	Camellia taliensis	Camellia yunnanensis	Hartia laotica	Stewartia micrantha	Stewartia monadelpha	Stewartia obovata	Stewartia serrata	Stewartia sinii	Stewartia villosa
45.3616	45.2098	45.14	46.5534	45.6295	45.2978	45.326	45.3333	45.2978	45.3397	46.6085	45.3574	45.24	45.2964	45.3333	45.289	45.8545	45.2303	45.0082	46.5385	45.1029	45.3333	45.2174	45.3574	45.3113	45.3431	45.0531	45.2381	45.5717	45.4617	45.3406	46.7308	45.4474	45.2572	45.4254	45.4911	45.1406	45.4545	45.2055	45.0602
16.195	16.3104	16.145	15.2975	15.9583	16.3793	16.3394	16.3922	16.2226	16.2717	15.5039	16.1052	16.2864	16.2846	16.3922	16.3104	16.0745	16.1184	16.1211	15.5769	16.214	16.3922	16.3636	16.1052	16.2333	16.2582	16.1897	16.3492	16.3446	16.3378	16.3665	15.6731	16.248	16.2379	16.2119	16.1031	16.3052	16.0901	16.2772	16.4659
29.0881	29.137	29.3245	28.7063	29.4306	29.232	29.0652	29.098	29.0752	29.0679	28.4884	29.0879	29.1896	29.249	29.1765	29.0578	28.8494	29.1941	29.2962	28.9423	29.1358	29.098	29.0119	29.0879	29.1568	28.7582	29.2723	29.127	28.8245	28.9661	29.2091	28.5577	29.1994	29.0193	28.9727	29.066	29.1566	29.1231	29.0089	29.0763
9.35535	9.34283	9.39044	9.44287	8.98156	9.09091	9.26944	9.17647	9.40439	9.3207	9.39922	9.44947	9.28403	9.16996	9.09804	9.34283	9.22166	9.45724	9.57447	8.94231	9.54733	9.17647	9.40711	9.44947	9.29866	9.64052	9.48487	9.28571	9.25926	9.23441	9.08379	9.03846	9.10518	9.48553	9.39005	9.33977	9.39759	9.33226	9.50846	9.39759
74.1573	74.9064	75.3086	77.1574	75.0958	74.6269	75	74.6269	73.7226	74.2424	77.1574	75.3086	74.3494	74.2424	74.7212	74.1818	75.2101	75.3086	74.3902	74.3119	74.8971	74.6269	73.7226	75.3086	74.2537	74.6939	75.3968	74.7126	74.8	74.9077	75.0929	77.2727	74.6269	74.6094	74.902	75.0988	74.6094	75.3968	75	74.6094
25.8427	25.0936	24.6914	22.8426	24.9042	25.3731	25	25.3731	26.2774	25.7576	22.8426	24.6914	25.6506	25.7576	25.2788	25.8182	24.7899	24.6914	25.6098	25.6881	25.1029	25.3731	26.2774	24.6914	25.7463	25.3061	24.6032	25.2874	25.2	25.0923	24.9071	22.7273	25.3731	25.3906	25.098	24.9012	25.3906	24.6032	25	25.3906
81.749	81.8182	81.6054	81.6728	81.8447	81.7658	81.8094	81.9231	81.4394	81.5916	81.5691	81.465	81.7748	81.6523	81.7132	81.619	81.6244	81.4444	81.5587	81.6993	81.576	81.9231	81.619	81.465	81.6444	80.8623	81.5873	81.8006	81.3542	81.5385	81.8182	81.6377	81.8618	80.9969	80.5613	80.6452	80.6854	80.6653	80.6418	80.7054
18.251	18.1818	18.3946	18.3272	18.1553	18.2342	18.1906	18.0769	18.5606	18.4084	18.4309	18.535	18.2252	18.3477	18.2868	18.381	18.3756	18.5556	18.4413	18.3007	18.424	18.0769	18.381	18.535	18.3556	19.1377	18.4127	18.1994	18.6458	18.4615	18.1818	18.3623	18.1382	19.0031	19.4387	19.3548	19.3146	19.3347	19.3582	19.2946
75.5539	75.1751	76.4961	76.6699	75.2537	75.2514	75.213	75.2514	75.3058	75.4111	76.8775	76.3889	75.4587	75.1756	75.2124	75.0955	75.1044	76.3432	76.5453	74.8629	76.5165	75.2514	75.1145	76.4094	75.2143	74	75.9136	75.3318	74.0582	75.1932	75.1938	76.7191	75.2514	73.4746	73.4521	73.6441	73.4124	73.6887	73.6619	73.4124
24.4461	24.8249	23.5039	23.3301	24.7463	24.7486	24.787	24.7486	24.6942	24.5889	23.1225	23.6111	24.5413	24.8244	24.7876	24.9045	24.8956	23.6568	23.4547	25.1371	23.4835	24.7486	24.8855	23.5906	24.7857	26	24.0864	24.6682	25.9418	24.8068	24.8062	23.2809	24.7486	26.5254	26.5479	26.3559	26.5876	26.3113	26.3381	26.5876
63.4253	63.7371	65.638	65.9858	63.6497	63.5562	63.5562	63.5294	63.6495	63.7306	65.6566	65.4424	63.5704	63.7371	63.75	63.5184	63.6501	65.6667	65.551	63.4372	65.5546	63.5762	63.3455	65.6667	63.5424	62.449	64.7574	63.6768	62.6506	63.8828	63.5026	65.5993	63.5562	62.0634	62.1053	62.3177	62.0161	62.3177	61.7433	62.1163
36.5747	36.2629	34.362	34.0142	36.3503	36.4438	36.4438	36.4706	36.3505	36.2694	34.3434	34.5576	36.4296	36.2629	36.25	36.4816	36.3499	34.3333	34.449	36.5628	34.4454	36.4238	36.6545	34.3333	36.4576	37.551	35.2426	36.3232	37.3494	36.1172	36.4974	34.4007	36.4438	37.9366	37.8947	37.6823	37.9839	37.6823	38.2567	37.8837
31.6656	31.469	32.2476	33.2087	31.7089	31.6494	31.5085	31.6078	31.4826	31.6049	32.9738	32.1824	31.6271	31.4655	31.6463	31.537	32.1733	32.1615	32.0051	31.8389	32.1382	31.6078	31.4951	32.2034	31.566	32.1083	31.9667	31.6049	31.9646	31.3076	31.5052	32.9287	31.5469	31.761	31.781	31.8668	31.8411	31.8868	31.927	31.761
10.4942	10.6945	10.8143	11.1444	10.7595	10.5295	10.7056	10.5359	10.6162	10.6173	11.171	10.8795	10.4814	10.468	10.6098	10.7165	10.5712	10.8724	10.7969	11.2462	10.8214	10.5359	10.5392	10.8214	10.6658	10.6383	10.6342	10.679	10.6128	10.6814	10.4814	11.305	10.6577	10.4403	10.5098	10.5594	10.4666	10.566	10.2645	10.4403
40.4515	40.4425	40.1954	39.641	40.6329	40.4747	40.4501	40.4385	40.5735	40.5556	39.2912	40.1954	40.6459	40.702	40.4268	40.5389	40.5121	40.1693	40.3599	39.8936	40.2216	40.4385	40.5025	40.1565	40.5055	39.7808	40.5509	40.4938	39.9874	40.4543	40.6459	39.1502	40.5603	40.4403	40.2769	40.5405	40.4792	40.5031	40.4282	40.4403
17.3887	17.394	16.7427	16.006	16.8987	17.3463	17.3358	17.4178	17.3276	17.2222	16.5639	16.7427	17.2456	17.3645	17.3171	17.2076	16.7433	16.7969	16.838	17.0213	16.8188	17.4178	17.4632	16.8188	17.2626	17.4726	16.8482	17.2222	17.4352	17.5568	17.3675	16.6161	17.2351	17.3585	17.4323	17.0333	17.2131	17.044	17.3804	17.3585
77.8325	78.3333	78.5047	78.2077	78.2906	78.3333	78.3333	78.3333	77.7961	78.3333	78.0287	78.6642	77.7961	78.2972	78	77.7961	78.0488	78.7709	78.1022	77.2388	78.7313	78.3333	78.2895	78.6245	78.2392	78.3154	78.2531	78.0936	78.2918	78.2753	78.2245	77.8234	78.3333	78.0749	78.0357	78.1753	77.9359	78.1753	78.0357	77.8571
22.1675	21.6667	21.4953	21.7923	21.7094	21.6667	21.6667	21.6667	22.2039	21.6667	21.9713	21.3358	22.2039	21.7028	22	22.2039	21.9512	21.2291	21.8978	22.7612	21.2687	21.6667	21.7105	21.3755	21.7608	21.6846	21.7469	21.9064	21.7082	21.7247	21.7755	22.1766	21.6667	21.9251	21.9643	21.8247	22.0641	21.8247	21.9643	22.1429
48.0341	47.8595	48.6075	48.6329	47.9518	47.9206	47.7993	47.7541	48.0114	47.9769	48.8808	48.5804	47.9848	47.9367	47.7316	48.0778	47.9479	48.4227	48.6054	48.2184	48.5564	47.7541	47.888	48.4227	48.0115	48.1306	48.4756	47.8324	48.3239	47.7533	47.7973	48.84	47.6618	48.0908	48.1692	48.2705	48.3239	48.3239	48.3771	48.1673
20.0853	20.202	19.6532	19.0227	20	20.1323	20.2556	20.2364	20.1705	20.2312	19.4192	19.6109	20.1991	20.1536	20.2268	20.4082	19.9199	19.7161	19.6281	19.8851	19.6325	20.2364	20.3607	19.7161	20.1246	20.6951	19.8679	20.183	20.4229	20.2199	20.2748	19.3337	20.1228	20.9494	20.9386	20.7537	20.8355	20.7323	20.9171	20.9602
31.8806	31.9384	31.7394	32.3444	32.0482	31.9471	31.9451	32.0095	31.8182	31.7919	31.6999	31.8086	31.816	31.9098	32.0416	31.514	32.1321	31.8612	31.7665	31.8966	31.811	32.0095	31.7513	31.8612	31.8639	31.1743	31.6565	31.9846	31.2532	32.0268	31.928	31.8263	32.2154	30.9598	30.8922	30.9757	30.8406	30.9438	30.7058	30.8725
74.3455	74.7931	76.5158	76.1583	74.805	74.7925	74.8489	74.8489	74.3494	74.8476	76.07	76.5158	74.403	74.9623	74.8494	74.2729	74.6172	76.3901	75.9631	74.0995	76.4304	74.8489	74.2515	76.4957	74.7918	74.026	75.43	74.7328	74.1144	74.772	74.9432	76.3566	74.8494	73.3394	73.3151	73.2062	73.4062	73.2305	73.3454	73.3394
25.6545	25.2069	23.4842	23.8417	25.195	25.2075	25.1511	25.1511	25.6506	25.1524	23.93	23.4842	25.597	25.0377	25.1506	25.7271	25.3828	23.6099	24.0369	25.9005	23.5696	25.1511	25.7485	23.5043	25.2082	25.974	24.57	25.2672	25.8856	25.228	25.0568	23.6434	25.1506	26.6606	26.6849	26.7938	26.5938	26.7695	26.6546	26.6606
31.2376	31.25	32.9768	33.4151	31.0995	31.2203	31.2079	31.2203	31.1269	31.2851	32.9412	32.8743	31.2525	31.3176	31.2599	31.1811	31.601	32.9475	32.7225	31.1507	32.8883	31.2475	31.2674	32.8584	31.2099	30.97	32.4102	31.1923	31.202	31.3403	31.3344	32.9975	31.156	31.16	31.3003	31.3376	31.2261	31.311	31.0857	31.1253
20.5615	20.6731	20.1426	20.7066	20.626	20.5626	20.5941	20.6815	20.5674	20.6024	21.023	20.1688	20.4662	20.5046	20.6022	20.5118	20.8298	20.2137	20.1134	21.6177	20.2492	20.6733	20.4211	20.2582	20.6731	21.3136	20.4673	20.7547	20.8866	20.7063	20.413	20.9068	20.6255	20.9992	20.9233	20.9766	20.9588	21.0013	20.9924	20.9766
21.036	21.234	20.7219	20.314	21.2681	21.3154	21.3069	21.2758	21.1584	21.2048	20.4092	20.7908	21.0984	21.2655	21.2758	21.063	20.7041	20.748	20.7679	21.1844	20.7833	21.2673	21.176	20.7035	21.274	21.0091	20.6404	21.1963	21.1424	21.0273	21.2867	20.403	21.2589	21.2532	21.1775	21.2739	21.2134	21.2558	21.3316	21.3163
7.2756	7.05128	6.72906	6.47694	7.10273	7.01268	7.0495	7.0523	7.2104	7.06827	6.44501	6.75255	7.26985	7.04846	7.01268	7.32283	6.99916	6.72306	6.84991	6.93308	6.72007	7.0495	7.23083	6.76759	7.01122	6.95955	6.88014	7.06544	6.99062	7.10273	6.98967	6.54912	7.0863	6.81626	6.81914	6.75159	6.83072	6.78829	6.743	6.79406
13.444	13.4615	13.3244	13.1501	13.5634	13.5895	13.5446	13.4707	13.554	13.4538	13.0946	13.3274	13.4729	13.4561	13.5499	13.5433	13.6211	13.268	13.3508	12.5662	13.3066	13.4653	13.4684	13.3126	13.4615	13.6146	13.241	13.4484	13.7681	13.4029	13.5822	13.1486	13.5392	13.5902	13.5959	13.6306	13.5342	13.619	13.6556	13.6306
6.44524	6.33013	6.10517	5.93719	6.34029	6.29952	6.29703	6.29952	6.38298	6.38554	6.08696	6.08618	6.44014	6.40769	6.29952	6.37795	6.24476	6.09973	6.19546	6.54791	6.05251	6.29703	6.43623	6.09973	6.37019	6.1331	6.36088	6.34283	6.01023	6.42055	6.39396	5.99496	6.33413	6.1812	6.18382	6.02972	6.23674	6.02461	6.19169	6.15711
100	100	100	100	100	100	100	100	100	100	100	100	100	100	100	100	100	100	100	100	100	100	100	100	100	100	100	100	100	100	100	100	100	100	100	100	100	100	100	100
77.4011	77.2059	77.6744	78.9256	77.2879	77.1429	77.2543	77.3956	77.3387	77.3741	78.8038	77.6952	77.247	77.0115	77.3431	77.0346	77.701	77.8087	77.7169	78.6325	77.6328	77.3956	77.3752	77.6744	77.3399	76.1815	77.5221	77.1829	76.2617	77.2245	77.0612	78.8038	77.3878	75.6782	75.6052	75.9328	75.5825	76.0748	75.6075	75.6303
22.5989	22.7941	22.3256	21.0744	22.7121	22.8571	22.7457	22.6044	22.6613	22.6259	21.1962	22.3048	22.753	22.9885	22.6569	22.9654	22.299	22.1913	22.2831	21.3675	22.3672	22.6044	22.6248	22.3256	22.6601	23.8185	22.4779	22.8171	23.7383	22.7755	22.9388	21.1962	22.6122	24.3218	24.3948	24.0672	24.4175	23.9252	24.3925	24.3697
40.411	40.455	41.4581	41.3401	40.6883	40.7444	40.567	40.3715	40.4318	40.3579	41.1613	41.5301	40.2547	40.415	40.5088	40.455	40.3226	41.3943	41.3978	39.1408	41.5669	40.3715	40.1186	41.4395	40.4762	41.1325	41.3319	40.4762	41.293	40.0794	40.567	41.2516	40.6281	41.4916	41.0901	41.195	41.2998	41.195	41.2998	41.1518
18.2975	18.002	18.0631	16.6877	17.5101	17.7277	17.9863	17.9863	18.1551	18.0915	17.1613	18.0328	18.3154	17.9842	17.9061	18.1009	17.0968	17.9739	18.0645	18.2578	17.9543	17.9863	18.1818	18.1025	18.0556	17.735	17.759	17.9563	17.5182	17.9563	17.9863	16.8582	17.9588	17.437	17.8197	17.6101	17.6101	17.6101	17.5052	17.5916
29.0607	29.2779	29.0533	29.4564	29.3522	29.383	29.2278	29.4233	29.0481	29.1252	29.4194	28.8525	29.0891	29.249	29.3542	29.179	29.5699	29.085	29.0323	29.3556	29.0533	29.4233	29.3478	28.8986	29.1667	28.8462	28.6469	29.1667	29.0928	29.6627	29.13	29.6296	29.1462	29.3067	29.2453	29.3501	29.2453	29.3501	29.2453	29.2147
12.2309	12.2651	11.4255	12.5158	12.4494	12.145	12.219	12.219	12.3651	12.4254	12.2581	11.5847	12.3408	12.3518	12.2309	12.2651	13.0108	11.5468	11.5054	13.2458	11.4255	12.219	12.3518	11.5594	12.3016	12.2863	12.2622	12.4008	12.0959	12.3016	12.3167	12.2605	12.2669	11.7647	11.8449	11.8449	11.8449	11.8449	11.9497	12.0419
75.8192	75.8542	76.7176	77.6204	76.4162	76.2174	76.0771	75.9637	75.8465	75.8542	77.3963	76.5903	75.905	75.9954	76.0771	75.6483	76.7554	76.5903	76.5075	76.0471	76.6201	75.9637	75.7679	76.5903	75.9407	74.9377	76.8098	75.9407	75.3998	75.737	76.298	77.4148	76.2174	76.4198	76.2963	76.3027	76.2376	76.3027	76.4198	76.267
24.1808	24.1458	23.2824	22.3796	23.5838	23.7826	23.9229	24.0363	24.1535	24.1458	22.6037	23.4097	24.095	24.0046	23.9229	24.3517	23.2446	23.4097	23.4925	23.9529	23.3799	24.0363	24.2321	23.4097	24.0593	25.0623	23.1902	24.0593	24.6002	24.263	23.702	22.5852	23.7826	23.5802	23.7037	23.6973	23.7624	23.6973	23.5802	23.733
22.2672	22.4185	23.6664	23.8516	22.426	22.7334	22.5371	22.5981	22.3419	22.4197	23.4306	23.5117	22.3196	22.3881	22.6134	22.3202	22.9228	23.6446	23.5688	21.9298	23.7952	22.5981	22.0867	23.5693	22.2978	23.2836	22.97	22.449	23.6417	22.245	22.5981	23.7213	22.7181	23.5939	23.4182	23.3624	23.4568	23.4398	23.4909	23.5423
5.53306	5.57065	5.4846	5.65371	5.64175	5.54804	5.53306	5.54804	5.45087	5.60492	5.57029	5.57649	5.52933	5.49525	5.34868	5.56309	5.71217	5.57229	5.42751	5.58214	5.49699	5.54804	5.4878	5.57229	5.64242	5.97015	5.55962	5.57823	5.87372	5.61259	5.48038	5.55556	5.47667	5.77064	5.81818	5.67686	5.73711	5.80552	5.74545	5.75802
23.3468	23.3016	23.441	22.9682	23.6248	23.2747	23.2119	23.207	23.4186	23.3083	22.9885	23.5117	23.2637	23.4735	23.2227	23.4057	22.8487	23.5693	23.4944	22.8868	23.4187	23.207	23.5095	23.494	23.2495	23.7313	23.2626	23.3333	23.6417	23.614	23.41	22.6631	23.1237	23.74	23.7091	23.7991	23.7473	23.73	23.6364	23.8338
6.95007	6.86141	6.38618	6.89046	6.98166	6.7659	6.81511	6.90122	6.93136	6.83527	6.98497	6.33007	6.94538	6.8521	6.83819	6.91995	7.12166	6.3253	6.39405	7.01754	6.3253	6.90122	6.91057	6.3253	6.86608	6.79104	6.73007	6.87075	6.75477	6.84463	6.7659	6.87831	6.89655	6.93937	7.27273	7.3508	7.33479	7.32946	7.2	7.14286
31.5115	31.1821	31.1796	30.212	30.7475	31.1231	31.444	31.3261	31.3594	31.2372	30.504	31.1982	31.4902	31.0041	31.3473	31.1398	30.5638	31.1747	31.3011	30.8612	31.0994	31.3261	31.5718	31.1747	31.2712	29.4776	31.2363	31.2245	29.2952	31.0746	31.2585	30.6878	31.1021	29.0723	28.9455	28.9665	28.9034	28.8824	29.0909	28.9359
10.3914	10.6658	9.84222	10.424	10.5783	10.5548	10.4588	10.4195	10.498	10.5947	10.5217	9.87189	10.4518	10.787	10.6297	10.6513	10.8309	9.71386	9.81413	11.7225	9.86446	10.4195	10.4336	9.86446	10.673	10.7463	10.2414	10.5442	10.793	10.6092	10.4871	10.4938	10.6829	10.8839	10.8364	10.8443	10.8206	10.8128	10.8364	10.7872
29.3326	29.4427	29.9336	30.0722	29.0679	29.3506	29.0843	29.106	29.2809	29.2478	30.0476	29.8733	29.363	29.3221	29.1645	29.3844	29.5775	29.8733	30.0533	29.3333	29.9698	29.0541	29.3506	29.8733	29.3655	29.6105	29.6659	29.3467	29.4678	29.5047	29.1948	29.899	29.1645	28.8815	29.3229	29.0685	29.1387	29.0196	29.2085	29.2574
16.0372	16.1935	15.2686	15.2988	16.2717	16.2078	16.2331	16.2682	16.0372	16.202	15.2957	15.2686	16.1056	16.1324	16.2948	15.9338	16.143	15.2686	15.1156	16.3636	15.1662	16.3202	16	15.2686	16.0461	16.3803	15.7834	16.1222	16.4146	16.1222	16.1039	15.4882	16.2948	16.5832	16.3962	16.5544	16.6107	16.5266	16.4994	16.4712
19.5034	19.4006	19.4327	19.4353	19.6946	19.5325	19.615	19.6985	19.5034	19.3582	19.1706	19.3724	19.5753	19.443	19.4603	19.5551	19.5016	19.3724	19.4428	19.3333	19.3958	19.6985	19.6883	19.3724	19.4022	18.3276	19.47	19.4415	18.7675	19.5469	19.5325	19.3939	19.616	18.8091	18.8584	18.9675	18.7919	18.9356	18.8963	18.8721
9.10502	8.99054	8.38865	8.20749	9.00474	8.93506	9.15713	8.93971	9.05329	9.15308	8.36166	8.449	9.01088	9.14346	9.02958	9.05329	8.72156	8.449	8.53586	9.09091	8.45921	8.93971	8.98701	8.449	8.96696	9.22108	8.64055	9.11486	9.01961	8.9568	9.03896	8.14815	8.97769	9.40456	9.23335	9.25926	9.22819	9.2437	9.14158	9.21273
20.5898	20.5047	21.3639	21.7991	20.5898	20.5714	20.5515	20.5301	20.6415	20.6733	22.0938	21.4243	20.5075	20.494	20.602	20.6415	20.7476	21.4243	21.1618	20.9091	21.3897	20.5301	20.4675	21.4243	20.7132	21.0195	20.6797	20.5479	20.8964	20.3372	20.6753	21.9529	20.5501	20.6455	20.5932	20.5948	20.6376	20.7283	20.68	20.6588
5.43197	5.46793	5.61255	5.18713	5.37125	5.4026	5.359	5.45738	5.4837	5.3656	5.03059	5.61255	5.4376	5.46506	5.44888	5.43197	5.30878	5.61255	5.69057	4.9697	5.61934	5.45738	5.50649	5.61255	5.50603	5.44101	5.76037	5.42677	5.43417	5.53214	5.45455	5.11785	5.39699	5.67613	5.59597	5.55556	5.59284	5.54622	5.57414	5.52764
40.5916	40.9205	41.4169	42.1053	41.6239	41.0982	40.9809	41.0833	40.6557	40.871	42.3037	41.3261	40.6919	41.0042	41.1324	40.8567	41.3547	41.4545	41.2444	41.2351	41.5077	41.0833	40.367	41.2193	40.7873	41.6819	41.1398	40.9053	41.8084	40.9436	40.985	42.0998	41.0342	41.3274	41.3121	41.3121	41.0825	41.26	41.2909	41.3274
18.5703	18.4937	18.7103	18.2663	17.8632	18.386	18.537	18.4167	18.6066	18.6767	18.4293	18.7103	18.6985	18.4937	18.4846	18.6161	18.0927	18.6364	19.0222	18.5259	18.7103	18.4167	18.5154	18.7443	18.593	18.2815	18.5218	18.5247	18.1737	18.5341	18.5309	18.5031	18.5988	17.9646	17.9078	18.1738	18.0124	18.1899	18.0371	17.9646
30.3205	30.2092	30.1544	30.1342	30.2564	30.1997	30.1746	30.1667	30.3279	30.067	29.6335	30.4269	30.2306	30.1255	30.1415	30.1483	30.2139	30.3636	30.2222	29.5817	30.1544	30.1667	30.7756	30.4823	30.2345	29.4333	30.276	30.176	29.7225	30.3286	30.1336	29.7297	30.1084	30.354	30.4078	30.3191	30.1686	30.3461	30.4156	30.354
10.5177	10.3766	9.71844	9.49432	10.2564	10.3161	10.3076	10.3333	10.4098	10.3853	9.63351	9.53678	10.3789	10.3766	10.2415	10.3789	10.3387	9.54545	9.51111	10.6574	9.62761	10.3333	10.342	9.55414	10.3853	10.6033	10.0623	10.394	10.2954	10.1938	10.3506	9.66736	10.2585	10.354	10.3723	10.195	10.7365	10.2041	10.2564	10.354
36.6023	36.6822	37.1143	37.6068	37.04	36.6873	36.5608	36.6023	36.5177	36.6693	37.2093	36.7893	36.6023	36.805	36.6099	36.5251	37.1956	36.9256	36.5653	36.6886	36.9692	36.6023	36.478	36.8641	36.6901	36.7769	36.7994	36.7188	36.8548	36.6537	36.7236	37.3206	36.5325	36.6425	36.5913	36.7825	36.5539	36.7825	36.4078	36.7017
11.1969	10.9813	10.4254	10.4463	10.64	10.9133	11.0767	11.0425	11.4022	11.0242	10.562	10.7023	11.1969	11.1198	11.1455	11.1969	10.9152	10.7769	10.9285	11.8532	10.4913	11.0425	11.7138	10.6756	11.0851	10.9091	10.8042	10.9375	10.8065	11.1284	11.1025	10.622	11.2229	10.9766	10.9047	10.8327	11.0306	10.8327	11.0032	10.8327
37.7606	37.9283	38.6155	38.0817	37.92	37.9257	37.8776	37.9923	37.7504	37.9984	38.1783	38.6288	37.8378	37.9013	37.6935	37.6062	37.5315	38.4294	38.7017	36.6886	38.801	37.9923	37.4214	38.6155	37.861	37.8512	38.5865	37.8125	37.7419	37.821	37.8106	37.9904	37.7709	38.0145	38.126	37.8335	37.9227	37.8335	38.1877	37.9951
14.4402	14.4081	13.8449	13.8651	14.4	14.4737	14.4849	14.3629	14.3297	14.3081	14.0504	13.8796	14.3629	14.1738	14.5511	14.6718	14.3577	13.868	13.8044	14.7695	13.7386	14.3629	14.3868	13.8449	14.3638	14.4628	13.8099	14.5312	14.5968	14.3969	14.3634	14.067	14.4737	14.3664	14.378	14.5513	14.4928	14.5513	14.4013	14.4705
100	100	100	100	100	100	100	100	100	100	100	100	100	100	100	100	100	100	100	100	100	100	100	100	100	100	100	100	100	100	100	100	100	100	100	100	100	100	100	100
80.3879	80.5223	80.5522	80.0272	80.6416	80.6277	80.7359	80.7359	80.5585	80.4396	80.5594	80.5988	80.5195	80.6346	80.6486	80.409	79.7661	80.5288	80.5882	81.2089	80.5522	80.7359	80.6522	80.5988	80.5252	80.8485	80.6752	80.2632	80.9917	80.5495	80.6732	80.7479	80.5405	81.4118	81.5077	81.1475	81.5077	81.2865	81.5077	81.5077
19.6121	19.4777	19.4478	19.9728	19.3584	19.3723	19.2641	19.2641	19.4415	19.5604	19.4406	19.4012	19.4805	19.3654	19.3514	19.591	20.2339	19.4712	19.4118	18.7911	19.4478	19.2641	19.3478	19.4012	19.4748	19.1515	19.3248	19.7368	19.0083	19.4505	19.3268	19.2521	19.4595	18.5882	18.4923	18.8525	18.4923	18.7135	18.4923	18.4923
48.2759	50.8772	48.2143	50	49.0909	50	50	50	48.2759	47.3684	48.9362	48.2143	48.2759	50.8772	50	47.3684	47.1698	48.2143	49.1228	44.4444	48.2143	50	49.1228	48.2143	49.1228	49.0909	48.2143	47.3684	50.8772	50.8772	53.4483	53.0612	50	52.6316	52.6316	54.386	52.6316	52.6316	52.6316	52.6316
27.5862	24.5614	26.7857	18.75	23.6364	24.1379	24.1379	24.1379	27.5862	28.0702	21.2766	26.7857	27.5862	24.5614	24.1379	28.0702	24.5283	26.7857	26.3158	24.4444	26.7857	24.1379	26.3158	26.7857	28.0702	27.2727	26.7857	28.0702	24.5614	21.0526	20.6897	16.3265	24.1379	22.807	22.807	21.0526	22.807	22.807	24.5614	22.807
24.1379	24.5614	25	31.25	27.2727	25.8621	25.8621	25.8621	24.1379	24.5614	29.7872	25	24.1379	24.5614	25.8621	24.5614	28.3019	25	24.5614	31.1111	25	25.8621	24.5614	25	22.807	23.6364	25	24.5614	24.5614	28.0702	25.8621	30.6122	25.8621	24.5614	24.5614	24.5614	24.5614	24.5614	22.807	24.5614
Notes.
The bold part in the table is the RFSC value of different high frequency codons.
